# Supplementary material for: Predictive Factors of Cytomegalovirus Colonic Reactivation in Patients with Active Ulcerative Colitis
Source: Viruses. 2025 Apr 11;17(4):555. doi: 10.3390/v17040555 (PMC12031004; doi:10.3390/v17040555)
Supplement: Supplementary file 1 [file viruses-17-00555-s001.zip]

Archive with 1 entries (1 files):
- viruses-3549755-supplementary.pdf
